# Supplementary material for: Socio-economic and environmental factors affecting breastfeeding and complementary feeding practices among Batwa and Bakiga communities in south-western Uganda
Source: PLOS Glob Public Health. 2022 Mar 9;2(3):e0000144. doi: 10.1371/journal.pgph.0000144 (PMC10021580; doi:10.1371/journal.pgph.0000144)
Supplement: S1 Data — (XLSX) [file pgph.0000144.s001.xlsx]

## Sheet: Sheet1
Settl_Name	Easting	Northing/Southing	Latitude	Longitude
Byumba	029 41' 28.7''	00 55' 27.1''	0.924194	29.6913
Mpungu	029 41' 33.4''	00 59' 28.9''	0.991361	29.6926
Kitariro	029 43' 12.3''	00 53' 00.7''	0.883528	29.7201
Bikuuto	029 38' 57.3''	00 54' 17.3''	0.904806	29.6492
Kebiremu	029 39' 02.7''	00 51' 26.5''	0.857361	29.6507
Kihembe	029 36' 54.2''	00 58' 18.8''	0.971889	29.6151
